# Supplementary material for: Edge-Hosted LLM-Assisted NICU Discharge Summary Generation: Field-Level Evaluation Using a Clinician-Defined Rubric
Source: Healthcare (Basel). 2026 May 25;14(11):1457. doi: 10.3390/healthcare14111457 (PMC13257403; doi:10.3390/healthcare14111457)
Supplement: Supplementary file 1 [file healthcare-14-01457-s001.zip]

Archive with 1 entries (1 files):
- healthcare-4269874-supplementary.pdf
